# Supplementary material for: XGB Modeling Reveals Improvement of Compressive Strength of Cement-Based Composites with Addition of HPMC and Chitosan
Source: Materials (Basel). 2024 Jan 11;17(2):374. doi: 10.3390/ma17020374 (PMC10820120; doi:10.3390/ma17020374)
Supplement: Supplementary file 1 [file materials-17-00374-s001.zip]

Archive with 1 entries (1 files):
- materials-2746746-supplementary.pdf
